# Supplementary material for: Frozen and Scorched: Genomic Signatures of Adaptive Divergence and Hibernation in the Living Fossil Dromiciops
Source: Ecol Evol. 2026 Aug 2;16(8):e74066. doi: 10.1002/ece3.74066 (PMC13429303; doi:10.1002/ece3.74066)
Supplement: Supplementary file 2 — Table S1: Detailed information on the five Dromiciops individuals used in this study, including sampling localities, taxonomic identification, and tissue type. These samples were used for genome sequencing and subsequent demographic and adaptive genomic analyses. Table S2: Taxonomic classification, geographical distribution, and sequence accessions for the 11 marsupial species retrived from NCBI. Columns display the corresponding Order, Family, Scientific Name, and Geographical Distribution for each lineage. NCBI RefSeq accession numbers are provided for the reference genomes utilized in the coding sequence (CDS) extraction. The final column categorizes each species based on the documented presence or absence of torpor expression and was extracted from the review by Geiser and Cooper (2023). Table S3: Candidate genes under positive selection identified across the evaluated marsupial lineages. Asterisk (*) indicate candidate genes whose adaptive signals were non‐exclusive to the order Microbiotheria. Table S4: Representative Gene Ontology Biological Process (GO‐BP) terms summarized by rrvgo from candidate genes under selection in the Dromiciops ancestral node. The underlying gene set was identified utilizing codeML branch‐site. Table S5: Enriched KEGG pathways from candidate genes under selection in the Dromiciops ancestral node. The underlying gene set was identified utilizing codeML branch‐site. Table S6: Representative Gene Ontology Biological Process (GO‐BP) terms summarized by rrvgo from candidate genes under selection in Dromiciops bozinovici. The underlying gene set was identified utilizing codeML branch‐site. Table S7: Representative Gene Ontology Biological Process (GO‐BP) terms summarized by rrvgo from candidate genes under selection in the Dromiciops gliroides . The underlying gene set was identified utilizing codeML branch‐site. Table S8: Representative Gene Ontology Biological Process (GO‐BP) terms summarized by rrvgo from candidate genes under selection [file ECE3-16-e74066-s001.xlsx]

## Sheet: Table S1.
Locality	Region	Scientific name	Tissue	Depth of coverage	Gb per sample
(1) Nahuelbuta	Araucanía	Dromiciops bozinovici	Muscle	17.03X	56.20
(2) Llancalil	Araucanía	Dromiciops bozinovici	Muscle / Ear	16.03X	52.90
(3) San Martín	Los Ríos	Dromiciops gliroides mondaca	Muscle / Liver	13.78X	45.46
(4) Llancahue	Los Ríos	Dromiciops gliroides gliroides	Liver	17.53X	57.84
(5) Chonchi	Los Lagos	Dromiciops gliroides gliroides	Muscle / Liver	14.19X	46.84
Table S1: Detailed information on the five Dromiciops individuals used in this study, including sampling localities, taxonomic identification, and tissue type. These samples were used for genome sequencing and subsequent demographic and adaptive genomic analyses.

## Sheet: Table S2.
Order	Family	Species	Geographic Distribution	NCBI Accession Number (RefSeq)	¿Torpor?
Dasyuromorphia	Dasyuridae	Antechinus flavipes	Australia	GCF_016432865.1	YES
Dasyuromorphia	Dasyuridae	Sarcophilus harrisii	Australia	GCF_902635505.1	NO
Dasyuromorphia	Dasyuridae	Sminthopsis crassicaudata	Australia	GCF_048593235.1	YES
Didelphimorphia	Didelphidae	Gracilinanus agilis	Americas	GCF_016433145.1	YES
Didelphimorphia	Didelphidae	Monodelphis domestica	Americas	GCF_027887165.1	YES
Diprotodontia	Macropodidae	Notamacropus eugenii	Australia	GCF_028372415.1	NO
Diprotodontia	Petauridae	Petaurus breviceps	Australia	GCF_028583685.1	YES
Diprotodontia	Phalangeridae	Trichosurus vulpecula	Australia	GCF_011100635.1	NO
Diprotodontia	Vombatidae	Vombatus ursinus	Australia	GCF_900497805.2	NO
Microbiotheria	Microbiotheriidae	Dromiciops gliroides	Americas	GCF_019393635.1	YES
Peramelemorphia	Thylacomyidae	Macrotis lagotis	Australia	GCF_037893015.1	NO
Table S2: Taxonomic classification, geographical distribution, and sequence accessions for the 11 marsupial species retrived from NCBI. Columns display the corresponding Order, Family, Scientific Name, and Geographical Distribution for each lineage. NCBI RefSeq accession numbers are provided for the reference genomes utilized in the coding sequence (CDS) extraction. The final column categorizes e…

## Sheet: Table S3.
Lineage	CodeML branch-site	BUSTED	CodeML BS + BUSTED
Microbiotheria
Ancestral Dromiciops node	n = 914	n = 6 LAMP3, OTX1, PFKFB2, RAPSN, HSPA2, FLNB*	n = 4 LAMP3, OTX1, PFKFB2, RAPSN
D. gliroides	n = 12 LAMP3, OTX1, PFKFB2, RAPSN, LSS, RASL11B, AHNAK, FGF14, PFN2, RASL10A, ZBTB8B, LOC122749934	n = 6 LAMP3, OTX1, PFKFB2, RAPSN, LSS, RASL11B	n = 6 LAMP3, OTX1, PFKFB2, RAPSN, LSS, RASL11B
D. bozinovici	n = 4 FLNB*, HSPA2, CELF4, PRKRIP1	n = 4 FLNB*, HSPA2, TMEM74, PARD3*	n = 2 FLNB*, HSPA2
Other torpor-bearing lineages
Didelphimorphia	n = 466	n = 1,770	n = 204
Dasyuromorphia	n = 83	n = 855	n = 28
Petaurus breviceps	n = 770	n = 530	n = 499
Table S3: Candidate genes under positive selection identified across the evaluated marsupial lineages. Asterisk (*) indicate candidate genes whose adaptive signals were non-exclusive to the order Microbiotheria.

## Sheet: Table S4.
GO Parent Term	Parent GO ID	Numer of Terms
peptide cross-linking	GO:0018149	1		Table S4: Representative Gene Ontology Biological Process (GO-BP) terms summarized by rrvgo from candidate genes under selection in the Dromiciops ancestral node. The underlying gene set was identified utilizing codeML branch-site.
embryonic cranial skeleton morphogenesis	GO:0048701	2
energy homeostasis	GO:0097009	1
regulation of generation of precursor metabolites and energy	GO:0043467	1
nephron morphogenesis	GO:0072028	18
positive regulation of neurogenesis	GO:0050769	8
regulation of cell division	GO:0051302	3
positive regulation of vasculature development	GO:1904018	4
mononuclear cell differentiation	GO:1903131	5
nuclear migration	GO:0007097	2
inositol phosphate metabolic process	GO:0043647	2
neuron projection regeneration	GO:0031102	4
regulation of DNA-binding transcription factor activity	GO:0051090	5
regulation of centrosome cycle	GO:0046605	14
osteoblast differentiation	GO:0001649	3
detection of biotic stimulus	GO:0009595	2
cellular pigmentation	GO:0033059	4
receptor signaling pathway via JAK-STAT	GO:0007259	4
mRNA export from nucleus	GO:0006406	4
regulation of appetite	GO:0032098	3
androgen metabolic process	GO:0008209	4
tube morphogenesis	GO:0035239	10
positive regulation of T cell proliferation	GO:0042102	3
branching morphogenesis of an epithelial tube	GO:0048754	7
inflammatory cell apoptotic process	GO:0006925	2
tumor necrosis factor production	GO:0032640	23
macrophage activation	GO:0042116	21
regulation of receptor-mediated endocytosis	GO:0048259	12
collagen fibril organization	GO:0030199	2
epithelial tube morphogenesis	GO:0060562	7
forebrain development	GO:0030900	6
positive regulation of DNA replication	GO:0045740	3
positive regulation of acute inflammatory response	GO:0002675	13
positive regulation of heart growth	GO:0060421	9
amyloid precursor protein metabolic process	GO:0042982	3
negative regulation of small molecule metabolic process	GO:0062014	2
negative regulation of vascular permeability	GO:0043116	3
positive regulation of NLRP3 inflammasome complex assembly	GO:1900227	5
positive regulation of neural precursor cell proliferation	GO:2000179	12
regulation of secondary metabolic process	GO:0043455	7
positive regulation of cell cycle process	GO:0090068	1
myelin maintenance	GO:0043217	2
positive regulation of protein phosphorylation	GO:0001934	11
positive regulation of MAPK cascade	GO:0043410	14
regulation of polysaccharide metabolic process	GO:0032881	4
development of primary female sexual characteristics	GO:0046545	4
mRNA transcription by RNA polymerase II	GO:0042789	4
positive regulation of miRNA metabolic process	GO:2000630	5
response to alcohol	GO:0097305	8
substrate-dependent cell migration	GO:0006929	3

## Sheet: Table S5.
Category	Subcategory	KEGG ID	Description	GeneRatio	BgRatio	pvalue	Count
Metabolism	Lipid metabolism	hsa00140	Steroid hormone biosynthesis	6/353	15/3797	0.0014975	6
Environmental Information Processing	Signal transduction	hsa04010	MAPK signaling pathway	28/353	186/3797	0.00632485	28
Environmental Information Processing	Signaling molecules and interaction	hsa04514	Cell adhesion molecule (CAM) interaction	14/353	77/3797	0.0102225	14
Human Diseases	Cardiovascular disease	hsa05410	Hypertrophic cardiomyopathy	11/353	56/3797	0.012409	11
Organismal Systems	Immune system	hsa04640	Hematopoietic cell lineage	8/353	36/3797	0.0152948	8
Human Diseases	Cardiovascular disease	hsa05414	Dilated cardiomyopathy	11/353	60/3797	0.0204238	11
Environmental Information Processing	Signaling molecules and interaction	hsa04060	Cytokine-cytokine receptor interaction	17/353	110/3797	0.0238582	17
Environmental Information Processing	Signaling molecules and interaction	hsa04061	Viral protein interaction with cytokine and cytokine receptor	6/353	27/3797	0.0341081	6
Human Diseases	Endocrine and metabolic disease	hsa04934	Cushing syndrome	14/353	90/3797	0.0364478	14
Organismal Systems	Immune system	hsa04611	Platelet activation	11/353	66/3797	0.0388125	11
Organismal Systems	Immune system	hsa04620	Toll-like receptor signaling pathway	9/353	51/3797	0.0427626	9
Table S5: Enriched KEGG pathways from candidate genes under selection in the Dromiciops ancestral node. The underlying gene set was identified utilizing codeML branch-site

## Sheet: Table S6.
GO Parent Term	Parent GO ID	Numer of Terms
synaptonemal complex organization	GO:0070193	1		Table S6: Representative Gene Ontology Biological Process (GO-BP) terms summarized by rrvgo from candidate genes under selection in Dromiciops bozinovici. The underlying gene set was identified utilizing codeML branch-site.
modulation of excitatory postsynaptic potential	GO:0098815	5
epithelial cell morphogenesis	GO:0003382	2
positive regulation of G2/M transition of mitotic cell cycle	GO:0010971	9
cellular response to type II interferon	GO:0071346	4
mRNA splice site recognition	GO:0006376	4
regulation of postsynaptic membrane potential	GO:0060078	1
response to cold	GO:0009409	3
negative regulation of protein kinase activity	GO:0006469	3
protein refolding	GO:0042026	9
RNA splicing	GO:0008380	18
germ cell development	GO:0007281	13

## Sheet: Table S7.
GO Parent Term	Parent GO ID	Numer of Terms
regulation of protein stability	GO:0031647	1			Table S7: Representative Gene Ontology Biological Process (GO-BP) terms summarized by rrvgo from candidate genes under selection in the Dromiciops gliroides. The underlying gene set was identified utilizing codeML branch-site.
plasma membrane repair	GO:0001778	1
glucose catabolic process	GO:0006007	4
brain morphogenesis	GO:0048854	1
regulation of cation channel activity	GO:2001257	7
secondary alcohol biosynthetic process	GO:1902653	3
synaptic transmission, cholinergic	GO:0007271	4

## Sheet: Table S8.
Tested node/branch	GO Parent Term	Parent GO ID	Numer of Terms
Dasyuromorphia	antimicrobial humoral response	GO:0019730	1		Table S8: Representative Gene Ontology Biological Process (GO-BP) terms summarized by rrvgo from candidate genes under selection in the rest marsupials that exhibit torpor. The underlying gene set was identified utilizing codeML branch-site.
Dasyuromorphia	granulocyte differentiation	GO:0030851	1
Dasyuromorphia	regulation of stem cell population maintenance	GO:2000036	2
Dasyuromorphia	intracellular protein transmembrane transport	GO:0065002	3
Dasyuromorphia	Wnt signaling pathway, planar cell polarity pathway	GO:0060071	4
Dasyuromorphia	B cell homeostasis	GO:0001782	4
Dasyuromorphia	smooth muscle contraction	GO:0006939	3
Dasyuromorphia	midbrain development	GO:0030901	1
Dasyuromorphia	negative regulation of microtubule polymerization or depolymerization	GO:0031111	4
Dasyuromorphia	non-canonical Wnt signaling pathway	GO:0035567	1
Dasyuromorphia	regulation of tube size	GO:0035150	4
Dasyuromorphia	negative regulation of production of molecular mediator of immune response	GO:0002701	5
Petaurus breviceps	transepithelial transport	GO:0070633	1
Petaurus breviceps	behavioral response to pain	GO:0048266	2
Petaurus breviceps	one-carbon metabolic process	GO:0006730	1
Petaurus breviceps	snRNA processing	GO:0016180	1
Petaurus breviceps	brain development	GO:0007420	2
Petaurus breviceps	endoplasmic reticulum to cytosol transport	GO:1903513	2
Petaurus breviceps	positive regulation of protein processing	GO:0010954	2
Petaurus breviceps	glial cell development	GO:0021782	3
Petaurus breviceps	DNA-templated DNA replication maintenance of fidelity	GO:0045005	5
Petaurus breviceps	cell morphogenesis involved in neuron differentiation	GO:0048667	5
Petaurus breviceps	collagen biosynthetic process	GO:0032964	3
Petaurus breviceps	antimicrobial humoral immune response mediated by antimicrobial peptide	GO:0061844	6
Petaurus breviceps	male genitalia development	GO:0030539	2
Petaurus breviceps	negative regulation of lipid transport	GO:0032369	7
Petaurus breviceps	negative regulation of organelle assembly	GO:1902116	5
Petaurus breviceps	regulation of peptidase activity	GO:0052547	5
Petaurus breviceps	phosphatidylcholine metabolic process	GO:0046470	2
Petaurus breviceps	pyridine-containing compound biosynthetic process	GO:0072525	3
Didelfimorphia	epithelial cilium movement involved in extracellular fluid movement	GO:0003351	2
Didelfimorphia	determination of adult lifespan	GO:0008340	1
Didelfimorphia	indole-containing compound metabolic process	GO:0042430	1
Didelfimorphia	cilium movement	GO:0003341	9
Didelfimorphia	musculoskeletal movement	GO:0050881	2
Didelfimorphia	negative regulation of canonical NF-kappaB signal transduction	GO:0043124	5
Didelfimorphia	base-excision repair	GO:0006284	5
Didelfimorphia	positive regulation of protein modification process	GO:0031401	3
Didelfimorphia	sperm motility	GO:0097722	12
Didelfimorphia	cilium organization	GO:0044782	9
Didelfimorphia	regulation of neurotransmitter levels	GO:0001505	1
Didelfimorphia	positive regulation of viral life cycle	GO:1903902	2
Didelfimorphia	dorsal/ventral neural tube patterning	GO:0021904	2
Didelfimorphia	tumor necrosis factor production	GO:0032640	11
Didelfimorphia	response to interleukin-1	GO:0070555	12
Didelfimorphia	cellular response to pH	GO:0071467	5
Didelfimorphia	positive regulation of cell-cell adhesion	GO:0022409	4
Didelfimorphia	mitotic cytokinetic process	GO:1902410	3
Didelfimorphia	cilium-dependent cell motility	GO:0060285	10
Didelfimorphia	nucleoside diphosphate metabolic process	GO:0009132	9
Didelfimorphia	presynaptic endocytosis	GO:0140238	16
Didelfimorphia	leukocyte apoptotic process	GO:0071887	2
Didelfimorphia	signal release from synapse	GO:0099643	3
Didelfimorphia	sodium ion import across plasma membrane	GO:0098719	2
Didelfimorphia	defense response to other organism	GO:0098542	8
Didelfimorphia	embryonic hemopoiesis	GO:0035162	3
Didelfimorphia	phospholipid catabolic process	GO:0009395	7
Didelfimorphia	immunoglobulin mediated immune response	GO:0016064	47
Didelfimorphia	protein localization to microtubule cytoskeleton	GO:0072698	6
Didelfimorphia	neuron cellular homeostasis	GO:0070050	9

## Sheet: Table S9.
Orthogroup ID	Mean Copy Number (Torpor)	Mean Copy Number (Non-Torpor)	Fold Change	Multicopy Torpor Species Count	Multicopy Non-Torpor Species Count	UniProt ID	Gene Description	GO Annotations	Protein Accession IDs	Functional Category	Gene Symbol/Label
cluster927	2.85714	0.166667	16.2291	3	0	Q5ZHN3	WD repeat domain phosphoinositide-interacting protein 2	GO:0098792; P:xenophagy; IEA:Ensembl	AdamAnt|XP_051856032.1;AgileGrace|XP_044515866.1;AgileGrace|XP_044524758.1;AgileGrace|XP_044524915.1;Drom-bozi|M3048_LOC122734794;Drom-bozi|M3048_WIPI2;PetGlider_PUasm1|XP_068940859.1;Sminthopsis-GCF_048593235|XP_074137319.1;bare-nosed_wombat|XP_027730245.1;bilby|XP_074063046.1;mDroGli1|XP_043831824.1;mDroGli1|XP_043850815.1;mMacEug1|XP_072453764.1;mMonDom1|XP_001363151.1;mMonDom1|XP_056649742.1;…	Autophagy	cluster927 | WD repeat domain phosphoinositide-interacting protein 2
cluster104	7.85714	0.833333	9.32863	6	1	Q8BYF6	Sodium-coupled monocarboxylate transporter 1	GO:0015913; P:short-chain fatty acid import; IDA:MGI	AdamAnt|XP_051818462.1;AdamAnt|XP_051825804.1;AdamAnt|XP_051857698.1;AdamAnt|XP_051857700.1;AgileGrace|XP_044533432.1;AgileGrace|XP_044534059.1;AgileGrace|XP_044535087.1;AgileGrace|XP_044535088.1;Drom-bozi|M3048_LOC122729040;Drom-bozi|M3048_LOC122729041;Drom-bozi|M3048_LOC122729042;Drom-bozi|M3048_LOC122729044;Drom-bozi|M3048_LOC122729312;Drom-bozi|M3048_LOC122744594;PetGlider_PUasm1|XP_068951172…	Lipid / fuel metabolism	cluster104 | Sodium-coupled monocarboxylate transporter 1
cluster186	5.85714	0.666667	8.67065	3	1	P11260	LINE-1 retrotransposable element ORF1 protein {ECO:0000305}	GO:0032197; P:transposition, RNA-mediated; IMP:UniProtKB	AgileGrace|XP_044535138.1;Drom-bozi|M3048_L1TD1;Sminthopsis-GCF_048593235|XP_074134381.1;Sminthopsis-GCF_048593235|XP_074138411.1;Sminthopsis-GCF_048593235|XP_074141155.1;Sminthopsis-GCF_048593235|XP_074144099.1;Sminthopsis-GCF_048593235|XP_074152463.1;Sminthopsis-GCF_048593235|XP_074157647.1;bilby|XP_074058436.1;bilby|XP_074058737.1;mDroGli1|XP_043830310.1;mMacEug1|XP_072452838.1;mMacEug1|XP_072…	Repetitive / structural	cluster186 | LINE-1 retrotransposable element ORF1 protein {ECO:0000305}
cluster1540	2	0.333333	5.85437	4	0	Q96LL4	Uncharacterized protein C8orf48		AdamAnt|XP_051824274.1;AdamAnt|XP_051824601.1;AdamAnt|XP_051832994.1;PetGlider_PUasm1|XP_068934514.1;Sminthopsis-GCF_048593235|XP_074133094.1;bare-nosed_wombat|XP_027698482.1;bilby|XP_074063808.1;bilby|XP_074073118.1;mDroGli1|XP_043829832.1;mDroGli1|XP_043829851.1;mMacEug1|XP_072481801.1;mMacEug1|XP_072483399.1;mMonDom1|XP_007501548.1;mSarHar1|XP_031800311.1;mTriVul1|XP_036596302.1;phaCin_HiC_one…	Other	cluster1540 | Uncharacterized protein C8orf48
cluster808	2.57143	0.666667	3.81492	5	1	P97615	Thioredoxin, mitochondrial	GO:0006979; P:response to oxidative stress; IEP:RGD	AdamAnt|XP_051817647.1;AdamAnt|XP_051824685.1;AgileGrace|XP_044534085.1;AgileGrace|XP_044538506.1;Drom-bozi|M3048_LOC122738361;Drom-bozi|M3048_TXN2;PetGlider_PUasm1|XP_068938165.1;Sminthopsis-GCF_048593235|XP_074127677.1;bare-nosed_wombat|XP_027728275.1;bilby|XP_074082935.1;mDroGli1|XP_043819736.1;mDroGli1|XP_043823019.1;mDroGli1|XP_043836343.1;mDroGli1|XP_043853526.1;mMacEug1|XP_072512036.1;mMon…	Redox / oxidative stress	cluster808 | Thioredoxin, mitochondrial
cluster32	11.8571	3.16667	3.73572	6	2	P20671	Histone H2A type 1-D	GO:0006325; P:chromatin organization; IBA:GO_Central	AdamAnt|XP_051848755.1;AdamAnt|XP_051848756.1;AdamAnt|XP_051851647.1;AdamAnt|XP_051851648.1;AdamAnt|XP_051851649.1;AdamAnt|XP_051851650.1;AdamAnt|XP_051851654.1;AdamAnt|XP_051852026.1;AdamAnt|XP_051852027.1;AgileGrace|XP_044527972.1;AgileGrace|XP_044527973.1;AgileGrace|XP_044527974.1;AgileGrace|XP_044527982.1;AgileGrace|XP_044541224.1;Drom-bozi|M3048_LOC122753308;Drom-bozi|M3048_LOC122753312;Drom…	Other	cluster32 | Histone H2A type 1-D
cluster210	5	1.33333	3.72953	4	2	P32429	60S ribosomal protein L7a	GO:0006412; P:translation; IBA:GO_Central	AdamAnt|XP_051836236.1;AgileGrace|XP_044517234.1;AgileGrace|XP_044518362.1;AgileGrace|XP_044521467.1;Drom-bozi|M3048_LOC122727489;Drom-bozi|M3048_LOC122728803;Drom-bozi|M3048_LOC122750601;Drom-bozi|M3048_RPL7A;PetGlider_PUasm1|XP_068925244.1;PetGlider_PUasm1|XP_068925368.1;PetGlider_PUasm1|XP_068936917.1;PetGlider_PUasm1|XP_068938909.1;PetGlider_PUasm1|XP_068952107.1;PetGlider_PUasm1|XP_068955608…	Other	cluster210 | 60S ribosomal protein L7a
cluster227	4.85714	1.33333	3.62318	4	2	Q8NGH3	Olfactory receptor 2D3	GO:0004984; F:olfactory receptor activity; IBA:GO_Central	AdamAnt|XP_051843914.1;AdamAnt|XP_051843915.1;AdamAnt|XP_051843916.1;AdamAnt|XP_051843917.1;AdamAnt|XP_051843918.1;AdamAnt|XP_051843920.1;AdamAnt|XP_051846781.1;AgileGrace|XP_044527344.1;AgileGrace|XP_044527345.1;AgileGrace|XP_044541107.1;PetGlider_PUasm1|XP_068923974.1;Sminthopsis-GCF_048593235|XP_074153721.1;Sminthopsis-GCF_048593235|XP_074153722.1;bare-nosed_wombat|XP_027720546.1;bare-nosed_wo…	Olfactory receptors	cluster227 | Olfactory receptor 2D3
cluster246	4.42857	1.5	2.93945	6	1	P29992	Guanine nucleotide-binding protein subunit alpha-11	GO:0001501; P:skeletal system development; IEA:Ensembl	AdamAnt|XP_051822578.1;AdamAnt|XP_051822596.1;AdamAnt|XP_051828365.1;AgileGrace|XP_044514285.1;AgileGrace|XP_044528399.1;Drom-bozi|M3048_GNA11;Drom-bozi|M3048_GNAQ;Drom-bozi|M3048_LOC122734846;PetGlider_PUasm1|XP_068960296.1;PetGlider_PUasm1|XP_068961669.1;PetGlider_PUasm1|XP_068961697.1;Sminthopsis-GCF_048593235|XP_074136205.1;Sminthopsis-GCF_048593235|XP_074136207.1;Sminthopsis-GCF_048593235|XP…	Other	cluster246 | Guanine nucleotide-binding protein subunit alpha-11
cluster575	2.85714	1	2.83876	3	0	P16298	Serine/threonine-protein phosphatase 2B catalytic subunit beta isoform	GO:0007223; P:Wnt signaling pathway, calcium modulating pathway; TAS:Reactome	AdamAnt|XP_051821860.1;AdamAnt|XP_051838104.1;AgileGrace|XP_044515016.1;AgileGrace|XP_044537562.1;Drom-bozi|M3048_PPP3CA;Drom-bozi|M3048_PPP3CB;PetGlider_PUasm1|XP_068924321.1;PetGlider_PUasm1|XP_068954540.1;Sminthopsis-GCF_048593235|XP_074132399.1;Sminthopsis-GCF_048593235|XP_074152946.1;bare-nosed_wombat|XP_027709160.1;bare-nosed_wombat|XP_027714375.1;bilby|XP_074084207.1;bilby|XP_074088938.1;m…	Other	cluster575 | Serine/threonine-protein phosphatase 2B catalytic subunit beta isoform
cluster437	3.14286	1.16667	2.67948	4	1	Q9ESN2	E3 ubiquitin-protein ligase TRIM39	GO:0016567; P:protein ubiquitination; IEA:UniProtKB-UniPathway	AdamAnt|XP_051818797.1;AdamAnt|XP_051829015.1;AdamAnt|XP_051829028.1;AdamAnt|XP_051849642.1;Drom-bozi|M3048_LOC122729037;Drom-bozi|M3048_LOC122747643;Drom-bozi|M3048_LOC122747667;PetGlider_PUasm1|XP_068921537.1;Sminthopsis-GCF_048593235|XP_074125754.1;Sminthopsis-GCF_048593235|XP_074136064.1;Sminthopsis-GCF_048593235|XP_074136065.1;Sminthopsis-GCF_048593235|XP_074136470.1;bilby|XP_074053015.1;mDr…	Protein turnover	cluster437 | E3 ubiquitin-protein ligase TRIM39
cluster376	3.42857	1.33333	2.55973	4	2	P81635	Serine protease inhibitor Kazal-type 1 {ECO:0000250|UniProtKB:P09036}	GO:0004867; F:serine-type endopeptidase inhibitor activity; IEA:UniProtKB-KW	AdamAnt|XP_051834931.1;AgileGrace|XP_044517592.1;AgileGrace|XP_044517593.1;AgileGrace|XP_044517594.1;AgileGrace|XP_044517596.1;Drom-bozi|M3048_LOC122740001;Drom-bozi|M3048_LOC122743742;PetGlider_PUasm1|XP_068958356.1;Sminthopsis-GCF_048593235|XP_074148260.1;bare-nosed_wombat|XP_027697498.1;bare-nosed_wombat|XP_027697736.1;bare-nosed_wombat|XP_027697839.1;mDroGli1|XP_043837693.1;mDroGli1|XP_043841…	Other	cluster376 | Serine protease inhibitor Kazal-type 1 {ECO:0000250|UniProtKB:P09036}
cluster946	2.14286	0.833333	2.5528	6	1	Q13573	SNW domain-containing protein 1	GO:0016032; P:viral process; IEA:UniProtKB-KW	AdamAnt|XP_051819949.1;AdamAnt|XP_051833466.1;AgileGrace|XP_044514755.1;AgileGrace|XP_044520900.1;AgileGrace|XP_044538426.1;Drom-bozi|M3048_SNW1;PetGlider_PUasm1|XP_068948427.1;Sminthopsis-GCF_048593235|XP_074145983.1;bare-nosed_wombat|XP_027700512.1;bilby|XP_074091728.1;mDroGli1|XP_043840119.1;mMacEug1|XP_072479788.1;mMonDom1|XP_001367089.1;mMonDom1|XP_056654584.1;mSarHar1|XP_003763215.1;mSarHar…	Other	cluster946 | SNW domain-containing protein 1
cluster388	3.28571	1.33333	2.45339	4	2	Q64119	Myosin light polypeptide 6	GO:0007519; P:skeletal muscle tissue development; TAS:HGNC	AdamAnt|XP_051818011.1;AgileGrace|XP_044534428.1;Drom-bozi|M3048_LOC122725382;Drom-bozi|M3048_LOC122736418;Drom-bozi|M3048_LOC122754265;Drom-bozi|M3048_MYL6;PetGlider_PUasm1|XP_068935377.1;PetGlider_PUasm1|XP_068959083.1;PetGlider_PUasm1|XP_068959153.1;Sminthopsis-GCF_048593235|XP_074126143.1;Sminthopsis-GCF_048593235|XP_074155825.1;bare-nosed_wombat|XP_027710877.1;bilby|XP_074082503.1;mDroGli1|X…	Other	cluster388 | Myosin light polypeptide 6
cluster752	2.42857	1	2.41443	3	0	P49645	Alcohol dehydrogenase 1	GO:0008270; F:zinc ion binding; IEA:InterPro	AdamAnt|XP_051822447.1;AdamAnt|XP_051822672.1;AgileGrace|XP_044535944.1;AgileGrace|XP_044536948.1;AgileGrace|XP_044537558.1;Drom-bozi|M3048_LOC122731497;PetGlider_PUasm1|XP_068950335.1;Sminthopsis-GCF_048593235|XP_074128855.1;Sminthopsis-GCF_048593235|XP_074129524.1;Sminthopsis-GCF_048593235|XP_074129877.1;bare-nosed_wombat|XP_027693301.1;bare-nosed_wombat|XP_027693317.1;bilby|XP_074084187.1;mDro…	Other	cluster752 | Alcohol dehydrogenase 1
cluster201	4.57143	2	2.27932	3	2	Q8NGC9	Olfactory receptor 11H4	GO:0007187; P:G protein-coupled receptor signaling pathway, coupled to cyclic nucleotide second messenger; IBA:GO_Central	AdamAnt|XP_051829582.1;AdamAnt|XP_051829584.1;AdamAnt|XP_051829585.1;AdamAnt|XP_051838951.1;AdamAnt|XP_051838952.1;AgileGrace|XP_044516026.1;AgileGrace|XP_044516029.1;AgileGrace|XP_044516030.1;AgileGrace|XP_044518271.1;AgileGrace|XP_044540926.1;Drom-bozi|M3048_LOC122738502;PetGlider_PUasm1|XP_068953571.1;PetGlider_PUasm1|XP_068953572.1;Sminthopsis-GCF_048593235|XP_074140863.1;Sminthopsis-GCF_0485…	TOR / nutrient signaling	cluster201 | Olfactory receptor 11H4
cluster496	2.85714	1.33333	2.13435	5	2	Q7TN38	Mas-related G-protein coupled receptor member H	GO:0007186; P:G protein-coupled receptor signaling pathway; IBA:GO_Central	AdamAnt|XP_051850188.1;AdamAnt|XP_051854004.1;AdamAnt|XP_051854005.1;AgileGrace|XP_044531409.1;AgileGrace|XP_044531935.1;Drom-bozi|M3048_LOC122755168;Drom-bozi|M3048_LOC122755169;PetGlider_PUasm1|XP_068926647.1;PetGlider_PUasm1|XP_068926658.1;Sminthopsis-GCF_048593235|XP_074121277.1;Sminthopsis-GCF_048593235|XP_074165494.1;bare-nosed_wombat|XP_027702274.1;bare-nosed_wombat|XP_027702287.1;bilby|XP…	TOR / nutrient signaling	cluster496 | Mas-related G-protein coupled receptor member H
cluster871	2.14286	1	2.13154	5	0	P49282	Natural resistance-associated macrophage protein 2	GO:0015676; P:vanadium ion transport; ISO:MGI	AdamAnt|XP_051817559.1;AgileGrace|XP_044512554.1;AgileGrace|XP_044534632.1;Drom-bozi|M3048_LOC122728370;Drom-bozi|M3048_SLC11A2;PetGlider_PUasm1|XP_068948648.1;Sminthopsis-GCF_048593235|XP_074126479.1;Sminthopsis-GCF_048593235|XP_074126488.1;bare-nosed_wombat|XP_027700093.1;bilby|XP_074082016.1;mDroGli1|XP_043821962.1;mDroGli1|XP_043822858.1;mMacEug1|XP_072510787.1;mMonDom1|XP_007502973.1;mMonDom…	Mitochondrial function	cluster871 | Natural resistance-associated macrophage protein 2
cluster926	2.14286	1	2.13154	4	0	Q06830	Peroxiredoxin-1	GO:0001501; P:skeletal system development; TAS:ProtInc	AdamAnt|XP_051855822.1;AgileGrace|XP_044532903.1;Drom-bozi|M3048_PRDX1;PetGlider_PUasm1|XP_068923167.1;PetGlider_PUasm1|XP_068928860.1;PetGlider_PUasm1|XP_068942133.1;PetGlider_PUasm1|XP_068946999.1;PetGlider_PUasm1|XP_068949233.1;PetGlider_PUasm1|XP_068949830.1;PetGlider_PUasm1|XP_068953630.1;Sminthopsis-GCF_048593235|XP_074122202.1;bare-nosed_wombat|XP_027693919.1;bilby|XP_074077667.1;mDroGli1|…	Redox / oxidative stress	cluster926 | Peroxiredoxin-1
cluster680	2.42857	1.16667	2.07244	3	1	Q95156	Olfactory receptor-like protein OLF3	GO:0004984; F:olfactory receptor activity; IBA:GO_Central	AdamAnt|XP_051817857.1;AdamAnt|XP_051856266.1;AgileGrace|XP_044534919.1;AgileGrace|XP_044534922.1;AgileGrace|XP_044539868.1;Drom-bozi|M3048_LOC122728749;PetGlider_PUasm1|XP_068938198.1;PetGlider_PUasm1|XP_068938357.1;PetGlider_PUasm1|XP_068938550.1;PetGlider_PUasm1|XP_068938636.1;Sminthopsis-GCF_048593235|XP_074128324.1;Sminthopsis-GCF_048593235|XP_074128325.1;bilby|XP_074051196.1;bilby|XP_074051…	Olfactory receptors	cluster680 | Olfactory receptor-like protein OLF3
cluster685	2.42857	1.16667	2.07244	4	1	P01116	GTPase KRas	GO:0008542; P:visual learning; IEA:Ensembl	AdamAnt|XP_051820563.1;AdamAnt|XP_051857538.1;AgileGrace|XP_044533466.1;Drom-bozi|M3048_HRAS;Drom-bozi|M3048_KRAS;PetGlider_PUasm1|XP_068962377.1;PetGlider_PUasm1|XP_068962961.1;Sminthopsis-GCF_048593235|XP_074124921.1;Sminthopsis-GCF_048593235|XP_074131132.1;bare-nosed_wombat|XP_027694431.1;bare-nosed_wombat|XP_027715955.1;bilby|XP_074050334.1;bilby|XP_074086799.1;mDroGli1|XP_043821982.1;mDroGli…	Other	cluster685 | GTPase KRas
cluster957	2	1	1.9901	3	0	P52505	Acyl carrier protein, mitochondrial	GO:0032981; P:mitochondrial respiratory chain complex I assembly; ISS:UniProtKB	AdamAnt|XP_051823515.1;AgileGrace|XP_044513115.1;Drom-bozi|M3048_LOC122743509;Drom-bozi|M3048_LOC122743676;Drom-bozi|M3048_LOC122745823;Drom-bozi|M3048_NDUFAB1;PetGlider_PUasm1|XP_068962677.1;Sminthopsis-GCF_048593235|XP_074136116.1;bare-nosed_wombat|XP_027715575.1;bilby|XP_074052941.1;mDroGli1|XP_043835424.1;mDroGli1|XP_043844421.1;mDroGli1|XP_043844718.1;mDroGli1|XP_043847209.1;mMacEug1|XP_0724…	Mitochondrial function	cluster957 | Acyl carrier protein, mitochondrial
cluster982	2	1	1.9901	5	0	O62644	Leukocyte cell-derived chemotaxin-2	GO:0006935; P:chemotaxis; IEA:UniProtKB-KW	AdamAnt|XP_051834099.1;AgileGrace|XP_044517886.1;Drom-bozi|M3048_LECT2;Drom-bozi|M3048_LOC122744112;PetGlider_PUasm1|XP_068947824.1;PetGlider_PUasm1|XP_068947984.1;Sminthopsis-GCF_048593235|XP_074146972.1;bare-nosed_wombat|XP_027704820.1;bare-nosed_wombat|XP_027705108.1;bilby|XP_074069606.1;bilby|XP_074069607.1;mDroGli1|XP_043845414.1;mDroGli1|XP_043846300.1;mMacEug1|XP_072485975.1;mMacEug1|XP_07…	Other	cluster982 | Leukocyte cell-derived chemotaxin-2
cluster771	2.28571	1.16667	1.95103	5	1	Q96Q81	Deoxyuridine 5'-triphosphate nucleotidohydrolase, mitochondrial	GO:0014070; P:response to organic cyclic compound; IEA:Ensembl	AdamAnt|XP_051836560.1;AgileGrace|XP_044518182.1;AgileGrace|XP_044541181.1;Drom-bozi|M3048_DUT;Drom-bozi|M3048_LOC122746213;Drom-bozi|M3048_LOC122750116;Drom-bozi|M3048_LOC122753384;PetGlider_PUasm1|XP_068927883.1;PetGlider_PUasm1|XP_068954089.1;Sminthopsis-GCF_048593235|XP_074150532.1;bare-nosed_wombat|XP_027716714.1;bilby|XP_074043872.1;bilby|XP_074090846.1;mDroGli1|XP_043841517.1;mDroGli1|XP_0…	Mitochondrial function	cluster771 | Deoxyuridine 5'-triphosphate nucleotidohydrolase, mitochondrial
cluster797	2.28571	1.16667	1.95103	5	1	Q6IFW6	Keratin, type I cytoskeletal 10	GO:0051290; P:protein heterotetramerization; ISS:UniProtKB	AdamAnt|XP_051850493.1;AgileGrace|XP_044532653.1;AgileGrace|XP_044540813.1;Drom-bozi|M3048_LOC122754521;Drom-bozi|M3048_LOC122754633;PetGlider_PUasm1|XP_068930302.1;PetGlider_PUasm1|XP_068930305.1;Sminthopsis-GCF_048593235|XP_074117567.1;Sminthopsis-GCF_048593235|XP_074117568.1;bare-nosed_wombat|XP_027729167.1;bare-nosed_wombat|XP_027729171.1;bilby|XP_074077060.1;bilby|XP_074080063.1;bilby|XP_074…	Repetitive / structural	cluster797 | Keratin, type I cytoskeletal 10
cluster622	2.57143	1.33333	1.92166	3	1	P17028	Zinc finger protein 24	GO:0045944; P:positive regulation of transcription by RNA polymerase II; IDA:NTNU_SB	AdamAnt|XP_051851565.1;AdamAnt|XP_051851570.1;AgileGrace|XP_044528254.1;AgileGrace|XP_044533092.1;AgileGrace|XP_044533094.1;Drom-bozi|M3048_LOC122752973;PetGlider_PUasm1|XP_068932780.1;PetGlider_PUasm1|XP_068932781.1;Sminthopsis-GCF_048593235|XP_074121180.1;Sminthopsis-GCF_048593235|XP_074121186.1;bare-nosed_wombat|XP_027696912.1;bare-nosed_wombat|XP_027696926.1;bare-nosed_wombat|XP_027712892.1;b…	Other	cluster622 | Zinc finger protein 24
cluster623	2.57143	1.33333	1.92166	5	2	Q8BH58	TIP41-like protein	GO:0031929; P:TOR signaling; IBA:GO_Central	AdamAnt|XP_051854971.1;AgileGrace|XP_044517999.1;AgileGrace|XP_044527941.1;AgileGrace|XP_044529014.1;AgileGrace|XP_044531079.1;AgileGrace|XP_044537426.1;AgileGrace|XP_044538671.1;AgileGrace|XP_044539828.1;Drom-bozi|M3048_TIPRL;PetGlider_PUasm1|XP_068938822.1;PetGlider_PUasm1|XP_068950825.1;PetGlider_PUasm1|XP_068956464.1;Sminthopsis-GCF_048593235|XP_074122632.1;bare-nosed_wombat|XP_027724091.1;bi…	TOR / nutrient signaling	cluster623 | TIP41-like protein
cluster235	4	2.16667	1.84227	4	1	Q28988	Cystatin-A1	GO:0004869; F:cysteine-type endopeptidase inhibitor activity; IBA:GO_Central	AdamAnt|XP_051841353.1;AgileGrace|XP_044522674.1;AgileGrace|XP_044522675.1;Drom-bozi|M3048_LOC122745478;Drom-bozi|M3048_LOC122746085;Drom-bozi|M3048_LOC122747556;Drom-bozi|M3048_LOC122751255;Drom-bozi|M3048_LOC122751661;PetGlider_PUasm1|XP_068921015.1;PetGlider_PUasm1|XP_068935728.1;Sminthopsis-GCF_048593235|XP_074157477.1;bare-nosed_wombat|XP_027700945.1;bare-nosed_wombat|XP_027700994.1;bilby|XP…	Other	cluster235 | Cystatin-A1
cluster833	2.14286	1.16667	1.82962	4	1	Q8NGR2	Olfactory receptor 1L6	GO:0007186; P:G protein-coupled receptor signaling pathway; IBA:GO_Central	AdamAnt|XP_051829693.1;AdamAnt|XP_051829700.1;AdamAnt|XP_051829701.1;AgileGrace|XP_044515689.1;Drom-bozi|M3048_LOC122739028;PetGlider_PUasm1|XP_068930049.1;Sminthopsis-GCF_048593235|XP_074140928.1;Sminthopsis-GCF_048593235|XP_074140929.1;bare-nosed_wombat|XP_027723443.1;bare-nosed_wombat|XP_027723842.1;bilby|XP_074068536.1;mDroGli1|XP_043836823.1;mMacEug1|XP_072486411.1;mMacEug1|XP_072504548.1;mM…	TOR / nutrient signaling	cluster833 | Olfactory receptor 1L6
cluster649	2.42857	1.33333	1.81531	5	2	Q8TCR5	Pantothenate kinase 2, mitochondrial	GO:0007286; P:spermatid development; IEA:Ensembl	AdamAnt|XP_051830291.1;AdamAnt|XP_051834836.1;AgileGrace|XP_044517634.1;AgileGrace|XP_044518959.1;Drom-bozi|M3048_PANK2;Drom-bozi|M3048_PANK3;PetGlider_PUasm1|XP_068922095.1;PetGlider_PUasm1|XP_068958499.1;Sminthopsis-GCF_048593235|XP_074141585.1;Sminthopsis-GCF_048593235|XP_074148122.1;bare-nosed_wombat|XP_027697541.1;bare-nosed_wombat|XP_027701911.1;bilby|XP_074052161.1;bilby|XP_074068557.1;mDr…	Mitochondrial function	cluster649 | Pantothenate kinase 2, mitochondrial
cluster652	2.42857	1.33333	1.81531	5	2	Q9Y255	PRELI domain-containing protein 1, mitochondrial	GO:0045580; P:regulation of T cell differentiation; IDA:UniProtKB	AdamAnt|XP_051834985.1;AdamAnt|XP_051847004.1;AgileGrace|XP_044520355.1;Drom-bozi|M3048_LOC122731632;Drom-bozi|M3048_PRELID1;PetGlider_PUasm1|XP_068933688.1;Sminthopsis-GCF_048593235|XP_074148346.1;bare-nosed_wombat|XP_027723086.1;bilby|XP_074068412.1;mDroGli1|XP_043827806.1;mDroGli1|XP_043838003.1;mDroGli1|XP_043848557.1;mMacEug1|XP_072487242.1;mMonDom1|XP_001381034.1;mMonDom1|XP_056667605.1;mMo…	Mitochondrial function	cluster652 | PRELI domain-containing protein 1, mitochondrial
cluster474	2.71429	1.5	1.80416	5	2	Q9D1G1	Ras-related protein Rab-1B	GO:0019068; P:virion assembly; IEA:Ensembl	AdamAnt|XP_051819968.1;AdamAnt|XP_051831355.1;AgileGrace|XP_044519325.1;AgileGrace|XP_044534301.1;AgileGrace|XP_044538304.1;Drom-bozi|M3048_RAB1A;Drom-bozi|M3048_RAB1B;PetGlider_PUasm1|XP_068925059.1;PetGlider_PUasm1|XP_068963054.1;Sminthopsis-GCF_048593235|XP_074132371.1;Sminthopsis-GCF_048593235|XP_074143186.1;bare-nosed_wombat|XP_027711999.1;bare-nosed_wombat|XP_027721219.1;bilby|XP_074063439.…	Other	cluster474 | Ras-related protein Rab-1B
cluster342	3.28571	1.83333	1.78791	5	1	Q5RAV8	Perilipin-3	GO:0005811; C:lipid droplet; IEA:UniProtKB-SubCell	AdamAnt|XP_051839938.1;AdamAnt|XP_051840229.1;AdamAnt|XP_051851709.1;AgileGrace|XP_044534858.1;AgileGrace|XP_044535498.1;Drom-bozi|M3048_LOC122735655;Drom-bozi|M3048_LOC122750699;PetGlider_PUasm1|XP_068941396.1;PetGlider_PUasm1|XP_068941535.1;PetGlider_PUasm1|XP_068951369.1;Sminthopsis-GCF_048593235|XP_074137889.1;Sminthopsis-GCF_048593235|XP_074137913.1;Sminthopsis-GCF_048593235|XP_074143995.1;b…	Lipid / fuel metabolism	cluster342 | Perilipin-3
cluster139	5	2.83333	1.76202	4	2	Q8NGL1	Olfactory receptor 5D18	GO:0007608; P:sensory perception of smell; IBA:GO_Central	AgileGrace|XP_044536851.1;AgileGrace|XP_044536937.1;AgileGrace|XP_044537066.1;AgileGrace|XP_044539278.1;Drom-bozi|M3048_LOC122731656;Drom-bozi|M3048_LOC122731907;Drom-bozi|M3048_LOC122731908;Drom-bozi|M3048_LOC122731909;Drom-bozi|M3048_LOC122731910;Drom-bozi|M3048_LOC122731913;PetGlider_PUasm1|XP_068946958.1;PetGlider_PUasm1|XP_068947074.1;PetGlider_PUasm1|XP_068947075.1;PetGlider_PUasm1|XP_06894…	Olfactory receptors	cluster139 | Olfactory receptor 5D18
cluster360	3.14286	1.83333	1.71041	4	2	Q9UMR2	ATP-dependent RNA helicase DDX19B	GO:0006406; P:mRNA export from nucleus; TAS:ProtInc	AdamAnt|XP_051830588.1;AgileGrace|XP_044516408.1;AgileGrace|XP_044519046.1;Drom-bozi|M3048_LOC122739900;Drom-bozi|M3048_LOC122739962;Drom-bozi|M3048_LOC122740389;Drom-bozi|M3048_LOC122740655;Drom-bozi|M3048_LOC122755588;PetGlider_PUasm1|XP_068943752.1;PetGlider_PUasm1|XP_068943753.1;Sminthopsis-GCF_048593235|XP_074142057.1;Sminthopsis-GCF_048593235|XP_074142064.1;Sminthopsis-GCF_048593235|XP_0741…	Other	cluster360 | ATP-dependent RNA helicase DDX19B
cluster545	2.57143	1.5	1.70956	3	2	Q5SVL6	Rap1 GTPase-activating protein 2	GO:0051056; P:regulation of small GTPase mediated signal transduction; IEA:InterPro	AdamAnt|XP_051844268.1;AdamAnt|XP_051848084.1;AgileGrace|XP_044523773.1;AgileGrace|XP_044531541.1;Drom-bozi|M3048_LOC122748565;Drom-bozi|M3048_RAP1GAP2;PetGlider_PUasm1|XP_068935341.1;PetGlider_PUasm1|XP_068945722.1;Sminthopsis-GCF_048593235|XP_074120003.1;Sminthopsis-GCF_048593235|XP_074162069.1;bare-nosed_wombat|XP_027697286.1;bare-nosed_wombat|XP_027717580.1;bilby|XP_074045326.1;bilby|XP_07407…	Other	cluster545 | Rap1 GTPase-activating protein 2
cluster688	2.28571	1.33333	1.70897	7	2	Q8N4M9	Mucin-5AC {ECO:0000305}	GO:0002223; P:stimulatory C-type lectin receptor signaling pathway; TAS:Reactome	AdamAnt|XP_051822910.1;AdamAnt|XP_051823043.1;AgileGrace|XP_044538021.1;AgileGrace|XP_044538022.1;Drom-bozi|M3048_MUC5AC;Drom-bozi|M3048_MUC5B;PetGlider_PUasm1|XP_068963372.1;PetGlider_PUasm1|XP_068963435.1;PetGlider_PUasm1|XP_068963436.1;bare-nosed_wombat|XP_027716004.1;bare-nosed_wombat|XP_027716005.1;bilby|XP_074086877.1;bilby|XP_074087723.1;mDroGli1|XP_043826510.1;mDroGli1|XP_043826511.1;mMac…	TOR / nutrient signaling	cluster688 | Mucin-5AC {ECO:0000305}
cluster691	2.28571	1.33333	1.70897	6	2	Q9NSL6	E3 ubiquitin-protein ligase HUWE1	GO:0006511; P:ubiquitin-dependent protein catabolic process; IBA:GO_Central	AdamAnt|XP_051824125.1;AdamAnt|XP_051824743.1;AgileGrace|XP_044538692.1;AgileGrace|XP_044538889.1;Drom-bozi|M3048_HUWE1;Drom-bozi|M3048_LOC122733708;PetGlider_PUasm1|XP_068964369.1;Sminthopsis-GCF_048593235|XP_074133910.1;bare-nosed_wombat|XP_027698667.1;bare-nosed_wombat|XP_027717173.1;bare-nosed_wombat|XP_027733056.1;bilby|XP_074057823.1;mDroGli1|XP_043829624.1;mDroGli1|XP_043830264.1;mMacEug1|…	Protein turnover	cluster691 | E3 ubiquitin-protein ligase HUWE1
cluster727	2.28571	1.33333	1.70897	5	1	Q6URC2	High mobility group protein HMG-I/HMG-Y	GO:0035986; P:senescence-associated heterochromatin focus assembly; ISS:UniProtKB	AdamAnt|XP_051852385.1;AgileGrace|XP_044530100.1;Drom-bozi|M3048_HMGA1;Drom-bozi|M3048_LOC122735310;PetGlider_PUasm1|XP_068929581.1;PetGlider_PUasm1|XP_068957493.1;Sminthopsis-GCF_048593235|XP_074167340.1;bare-nosed_wombat|XP_027732225.1;bilby|XP_074048731.1;bilby|XP_074058015.1;bilby|XP_074087204.1;bilby|XP_074092624.1;mDroGli1|XP_043832689.1;mDroGli1|XP_043854909.1;mDroGli1|XP_043854943.1;mDroG…	Other	cluster727 | High mobility group protein HMG-I/HMG-Y
cluster888	2	1.16667	1.70822	5	1	Q9P0L0	Vesicle-associated membrane protein-associated protein A	GO:0030148; P:sphingolipid biosynthetic process; TAS:Reactome	AdamAnt|XP_051826429.1;AgileGrace|XP_044515385.1;AgileGrace|XP_044519189.1;AgileGrace|XP_044522806.1;Drom-bozi|M3048_VAPA;PetGlider_PUasm1|XP_068955735.1;Sminthopsis-GCF_048593235|XP_074131015.1;bare-nosed_wombat|XP_027702856.1;bare-nosed_wombat|XP_027704192.1;bare-nosed_wombat|XP_027704193.1;bare-nosed_wombat|XP_027733086.1;bilby|XP_074060226.1;mDroGli1|XP_043860252.1;mMacEug1|XP_072460329.1;mMo…	Lipid / fuel metabolism	cluster888 | Vesicle-associated membrane protein-associated protein A
cluster895	2	1.16667	1.70822	4	1	Q96J61	2'-5'-oligoadenylate synthase 1	GO:0060337; P:type I interferon signaling pathway; TAS:Reactome	AdamAnt|XP_051831929.1;AgileGrace|XP_044529599.1;AgileGrace|XP_044539845.1;AgileGrace|XP_044541367.1;Drom-bozi|M3048_OAS1;PetGlider_PUasm1|XP_068953068.1;Sminthopsis-GCF_048593235|XP_074153330.1;bare-nosed_wombat|XP_027717906.1;bilby|XP_074058342.1;bilby|XP_074061892.1;bilby|XP_074061897.1;bilby|XP_074061898.1;mDroGli1|XP_043832179.1;mMonDom1|XP_001378808.4;mMonDom1|XP_056677687.1;mSarHar1|XP_003…	Other	cluster895 | 2'-5'-oligoadenylate synthase 1
cluster903	2	1.16667	1.70822	3	1	Q5REG8	Septin-10	GO:0051301; P:cell division; IEA:UniProtKB-KW	AdamAnt|XP_051840231.1;AgileGrace|XP_044514205.1;Drom-bozi|M3048_LOC122735034;Drom-bozi|M3048_SEPTIN10;PetGlider_PUasm1|XP_068937460.1;PetGlider_PUasm1|XP_068950144.1;Sminthopsis-GCF_048593235|XP_074155729.1;bare-nosed_wombat|XP_027722402.1;bare-nosed_wombat|XP_027722403.1;bilby|XP_074048242.1;mDroGli1|XP_043832217.1;mDroGli1|XP_043846429.1;mMacEug1|XP_072477941.1;mMacEug1|XP_072506601.1;mMonDom1…	Other	cluster903 | Septin-10
cluster924	2	1.16667	1.70822	4	1	A4FUI2	Small nuclear ribonucleoprotein E	GO:0000387; P:spliceosomal snRNP assembly; ISS:UniProtKB	AdamAnt|XP_051854536.1;AgileGrace|XP_044530863.1;Drom-bozi|M3048_LOC122743105;Drom-bozi|M3048_SNRPE;PetGlider_PUasm1|XP_068930743.1;PetGlider_PUasm1|XP_068933537.1;Sminthopsis-GCF_048593235|XP_074164996.1;bare-nosed_wombat|XP_027726543.1;bilby|XP_074078528.1;mDroGli1|XP_043843762.1;mDroGli1|XP_043860734.1;mMacEug1|XP_072504237.1;mMonDom1|XP_001364976.1;mSarHar1|XP_031793044.1;mTriVul1|XP_03660274…	Other	cluster924 | Small nuclear ribonucleoprotein E
cluster931	2	1.16667	1.70822	5	2	Q8N148	Olfactory receptor 6V1	GO:0004984; F:olfactory receptor activity; IBA:GO_Central	AgileGrace|XP_044534098.1;AgileGrace|XP_044534931.1;Drom-bozi|M3048_LOC122728761;Drom-bozi|M3048_LOC122728762;PetGlider_PUasm1|XP_068943154.1;Sminthopsis-GCF_048593235|XP_074123146.1;bare-nosed_wombat|XP_027697080.1;bare-nosed_wombat|XP_027697081.1;bilby|XP_074051361.1;bilby|XP_074051362.1;mDroGli1|XP_043823479.1;mDroGli1|XP_043823481.1;mMacEug1|XP_072506394.1;mMacEug1|XP_072506635.1;mMonDom1|XP_…	Olfactory receptors	cluster931 | Olfactory receptor 6V1
cluster448	2.71429	1.66667	1.62482	3	2	Q8NGC1	Olfactory receptor 11G2	GO:0004984; F:olfactory receptor activity; IEA:InterPro	AdamAnt|XP_051829591.1;AdamAnt|XP_051838954.1;AgileGrace|XP_044518269.1;Drom-bozi|M3048_LOC122742735;PetGlider_PUasm1|XP_068953568.1;Sminthopsis-GCF_048593235|XP_074145262.1;Sminthopsis-GCF_048593235|XP_074145265.1;bare-nosed_wombat|XP_027698980.1;bare-nosed_wombat|XP_027730619.1;bilby|XP_074091098.1;bilby|XP_074091099.1;bilby|XP_074092350.1;mDroGli1|XP_043843120.1;mMacEug1|XP_072480157.1;mMacEug…	Olfactory receptors	cluster448 | Olfactory receptor 11G2
cluster594	2.42857	1.5	1.61495	3	2	P30837	Aldehyde dehydrogenase X, mitochondrial	GO:0006069; P:ethanol oxidation; TAS:Reactome	AdamAnt|XP_051828758.1;AdamAnt|XP_051851724.1;AgileGrace|XP_044513454.1;AgileGrace|XP_044529520.1;Drom-bozi|M3048_ALDH1B1;Drom-bozi|M3048_ALDH2;PetGlider_PUasm1|XP_068938011.1;PetGlider_PUasm1|XP_068941537.1;Sminthopsis-GCF_048593235|XP_074137909.1;Sminthopsis-GCF_048593235|XP_074153407.1;bare-nosed_wombat|XP_027713168.1;bare-nosed_wombat|XP_027714913.1;bilby|XP_074059651.1;bilby|XP_074061836.1;m…	Mitochondrial function	cluster594 | Aldehyde dehydrogenase X, mitochondrial
cluster597	2.42857	1.5	1.61495	6	2	P53007	Tricarboxylate transport protein, mitochondrial	GO:0006843; P:mitochondrial citrate transmembrane transport; IBA:GO_Central	AdamAnt|XP_051829159.1;AdamAnt|XP_051847477.1;AgileGrace|XP_044512680.1;AgileGrace|XP_044540275.1;Drom-bozi|M3048_LOC122729806;Drom-bozi|M3048_LOC122745306;Drom-bozi|M3048_LOC122753295;Drom-bozi|M3048_SLC25A1;PetGlider_PUasm1|XP_068956916.1;Sminthopsis-GCF_048593235|XP_074153830.1;bare-nosed_wombat|XP_027715233.1;bilby|XP_074062556.1;mDroGli1|XP_043824817.1;mDroGli1|XP_043846451.1;mDroGli1|XP_043…	Mitochondrial function	cluster597 | Tricarboxylate transport protein, mitochondrial
cluster770	2.14286	1.33333	1.60262	4	2	P23946	Chymase	GO:0050727; P:regulation of inflammatory response; IC:BHF-UCL	AdamAnt|XP_051835699.1;AdamAnt|XP_051836540.1;AdamAnt|XP_051836542.1;AdamAnt|XP_051836543.1;AdamAnt|XP_051836544.1;AgileGrace|XP_044518186.1;Drom-bozi|M3048_LOC122743469;PetGlider_PUasm1|XP_068953599.1;Sminthopsis-GCF_048593235|XP_074141315.1;bare-nosed_wombat|XP_027699009.1;bilby|XP_074090868.1;mDroGli1|XP_043844365.1;mMacEug1|XP_072479228.1;mMonDom1|XP_001369716.1;mSarHar1|XP_003755935.1;mSarHa…	Other	cluster770 | Chymase
cluster774	2.14286	1.33333	1.60262	5	2	P27661	Histone H2AX	GO:0007283; P:spermatogenesis; IMP:MGI	AdamAnt|XP_051840607.1;AdamAnt|XP_051840627.1;AgileGrace|XP_044512844.1;AgileGrace|XP_044512845.1;Drom-bozi|M3048_LOC122753545;PetGlider_PUasm1|XP_068951507.1;PetGlider_PUasm1|XP_068951575.1;Sminthopsis-GCF_048593235|XP_074139645.1;Sminthopsis-GCF_048593235|XP_074139651.1;bare-nosed_wombat|XP_027692854.1;bare-nosed_wombat|XP_027692860.1;bilby|XP_074054329.1;mDroGli1|XP_043856902.1;mMacEug1|XP_072…	Other	cluster774 | Histone H2AX
cluster661	2.28571	1.5	1.52034	4	2	A6QR46	Ras-related protein Rab-6B	GO:0006890; P:retrograde vesicle-mediated transport, Golgi to ER; IBA:GO_Central	AdamAnt|XP_051841537.1;AdamAnt|XP_051843102.1;AgileGrace|XP_044522522.1;AgileGrace|XP_044522637.1;AgileGrace|XP_044524051.1;Drom-bozi|M3048_RAB6A;PetGlider_PUasm1|XP_068926918.1;PetGlider_PUasm1|XP_068964818.1;Sminthopsis-GCF_048593235|XP_074157675.1;Sminthopsis-GCF_048593235|XP_074160132.1;bare-nosed_wombat|XP_027701067.1;bare-nosed_wombat|XP_027703995.1;bilby|XP_074070903.1;bilby|XP_074072946.1…	Other	cluster661 | Ras-related protein Rab-6B
cluster675	2.28571	1.5	1.52034	5	2	Q6IFG1	Olfactory receptor 52E8	GO:0004984; F:olfactory receptor activity; IBA:GO_Central	AgileGrace|XP_044521799.1;Drom-bozi|M3048_LOC122748091;Drom-bozi|M3048_LOC122749446;PetGlider_PUasm1|XP_068964894.1;Sminthopsis-GCF_048593235|XP_074153699.1;Sminthopsis-GCF_048593235|XP_074158628.1;bare-nosed_wombat|XP_027707711.1;bilby|XP_074046650.1;bilby|XP_074072192.1;bilby|XP_074072204.1;bilby|XP_074072228.1;bilby|XP_074072240.1;bilby|XP_074072285.1;mDroGli1|XP_043849746.1;mDroGli1|XP_043851…	Olfactory receptors	cluster675 | Olfactory receptor 52E8
cluster309	3.28571	2.16667	1.51411	4	2	Q7Z2Y8	Interferon-induced very large GTPase 1	GO:0005525; F:GTP binding; IEA:UniProtKB-KW	AdamAnt|XP_051843580.1;AdamAnt|XP_051846773.1;AgileGrace|XP_044527466.1;AgileGrace|XP_044539534.1;AgileGrace|XP_044539543.1;AgileGrace|XP_044539860.1;AgileGrace|XP_044540262.1;AgileGrace|XP_044540762.1;AgileGrace|XP_044540831.1;Drom-bozi|M3048_LOC122748101;PetGlider_PUasm1|XP_068963942.1;PetGlider_PUasm1|XP_068963943.1;PetGlider_PUasm1|XP_068963947.1;Sminthopsis-GCF_048593235|XP_074161155.1;Smint…	Other	cluster309 | Interferon-induced very large GTPase 1
Table S9: Orthology inference statistics across marsupial genomes. Summary statistics of orthology inference analyses across the 13 marsupial genomes. The table includes the total number of predicted proteins, proteins assigned to orthogroups, singleton proteins, total orthogroups per species, and global orthology statistics generated from OrthoVenn3 analyses.
